# Supplementary material for: Advances in multiplex PCR: balancing primer efficiencies and improving detection success
Source: Methods Ecol Evol. 2012 Oct;3(5):898–905. doi: 10.1111/j.2041-210X.2012.00215.x (PMC3573865; doi:10.1111/j.2041-210X.2012.00215.x)
Supplement: Supplementary file 3 [file mee30003-0898-SD3.zip]

Archive with 2 entries (2 files):
- DNA_calculator/DNA calculator setup.msi
- DNA_calculator/setup.exe
